# Supplementary material for: A Novel Fiber-Optic Ice Sensor to Identify Ice Types Based on Total Reflection
Source: Sensors (Basel). 2023 Apr 14;23(8):3996. doi: 10.3390/s23083996 (PMC10145984; doi:10.3390/s23083996)
Supplement: Supplementary file 1 [file sensors-23-03996-s001.zip]

Archive with 1 entries (1 files):
- sensors-2295016-supplementary.pdf
